# Supplementary material for: Combining liquid biopsy and functional imaging analysis in metastatic castration‐resistant prostate cancer helps predict treatment outcome
Source: Mol Oncol. 2021 Nov 9;16(2):538–48. doi: 10.1002/1878-0261.13120 (PMC8763654; doi:10.1002/1878-0261.13120)
Supplement: Supplementary file 2 — Table S1. Clinical and molecular features of mCRPC patients included in the training and validation cohorts for OS and PFS models. [file MOL2-16-538-s003.xlsx]

## Sheet: All patients wo liver mets
Supplementary Table 1. Cinical and molecular features of mCRPC patients included in the training and validation cohorts for OS and PFS models
ID	Date of birth	MTV	TLA	SUV max	AR CN code	AR CN value	ptDNA	N. lesions	Visceral mets	Liver mets	Bone mets	Lymph nodes mets	Lung mets	Gleason score	Gleason score code	Abi/Enza	Pre-CHT	Prior therapeutic lines	ECOG PS	PSA baseline	PSA 3 mos	Date of abi/enza start	Date of abi/enza stop	Date of progression of disease	Progression of disease	Date of last follow-u or death	Status	ALP	LDH	NLR code	CGA	Hemoglobin	Albumin	Prostatectomy	Radical radiotherapy	Presence of pain	Number of sites of metastases (only visceral, bone and lymph nodes)	Training or Validation set	Risk group OS	Risk group PFS
PRE1	1930-04-05	5.45	9456.30	3.37	0	1.31	0.138	1	0	0	0	1	0	ND	.	0	0	0	0	3.71	0.40	2015-09-23	2016-05-30	2016-05-30	1	2017-11-17	1	76	166	0	380	12.00	3.70	0	0	1	1	1	1	1
23	1941-02-11	2.66	11429.30	6.02	0	0.61	0.068	1	1	0	0	0	1	Gleason score 8 (5+3)	1	0	1	1	0	2.09	0.22	2012-06-18	2013-01-11	2013-01-11	1	2013-04-12	1	54	207	0	677	11.10	3.60	0	0	1	1	0	2	2
PRE6	1934-12-26	7.20	19916.70	5.20	0	1.28	0.017	1	0	0	0	1	0	6	0	0	0	0	0	45.21	3.66	2014-12-02	2018-08-09	2018-08-09	1	2020-03-06	1	55	145	0	260	10.40	3.20	1	1	0	1	0	1	1
8	1937-01-05	14.67	23745.70	12.96	0	1.13	0.049	3	0	0	1	1	0	Gleason score 7 (3+4)	0	0	1	1	0	15.92	0.77	2015-03-17	2015-09-01	2015-09-01	1	2019-01-23	1	79	178	0	97	12.40	3.80	1	0	0	2	1	1	1
32	1939-11-15	5.58	26159.40	7.60	0	1.13	0.080	1	0	0	1	0	0	Gleason score 5 (2+3)	0	0	1	1	1	2.21	0.76	2013-07-19	2014-11-17	2014-11-17	1	2015-11-09	1	46	335	0	112	11.70	4.10	1	0	0	1	0	2	2
19	1930-07-02	4.60	27445.80	17.50	0	0.95	0.140	2	0	0	1	1	0	6 (3+3)	0	1	1	1	1	9.25	5.24	2012-10-16	2013-06-04	2013-06-04	1	2015-02-22	1	51	292	0	456	11.80	3.70	0	0	0	2	0	2	2
25	1955-02-26	23.61	32031.10	9.32	0	1.00	0.014	2	0	0	1	0	0	Gleason score 7 (4+3)	0	0	1	2	0	1.48	0.80	2012-07-27	2013-09-04	2013-09-04	1	2015-01-21	1	83	158	1	265	13.60	4.50	0	1	0	1	0	1	1
APC15	1941-11-18	17.83	33518.50	7.10	0	0.89	0.017	2	0	0	1	0	0	7	0	0	0	0	0	10.17	1.60	2015-06-03	2016-05-25	2016-05-25	1	2017-09-05	1	92	167	1	392	13.80	4.20	1	1	0	1	0	1	1
115	1940-09-21	11.57	39468.90	16.88	0	0.60	0.150	3	0	0	1	1	0	6 (3+3)	1	0	0	0	0	2.99	1.44	2016-05-13	2016-11-24	2016-11-24	1	2018-04-24	1	125	193	0	100	13.30	4.10	0	0	0	2	1	1	1
24	1938-03-03	24.12	43419.20	3.47	0	1.00	0.190	1	0	0	1	1	0	Gleason score 7 (3+4)	0	0	1	1	1	7.68	2.90	2012-07-27	2013-06-27	2013-06-27	1	2014-07-28	1	45	145	1	147	11.30	2.90	1	1	0	2	0	2	2
7	1946-11-18	29.59	56893.10	31.83	0	0.82	0.358	7	1	0	1	1	1	7 (4+3)	0	1	1	1	1	0.58	1.38	2012-10-16	2012-12-31	2012-12-31	1	2013-07-09	1	93	166	0	66	14.10	4.50	1	1	0	3	0	3	3
A18	1951-08-22	5.58	66412.40	10.30	0	1.23	0.122	1	0	0	1	1	0	Gleason score 9 (4+5)	1	0	1	1	1	83.47	54.00	2013-11-15	2013-12-18	2013-12-18	1	2014-01-09	1	67	201	1	406	10.90	3.30	1	1	0	2	0	1	1
APC5	1933-09-07	18.09	68926.10	42.21	0	0.98	0.203	5	0	0	1	1	0	7	0	0	0	0	0	13.79	28.00	2015-03-02	2015-05-31	2015-05-31	1	2017-01-26	1	103	198	0	30	11.80	4.30	1	0	0	2	0	2	2
O113	2029-09-11	8.63	71553.50	13.50	0	0.94	0.101	1	0	0	0	1	0	6	0	1	0	0	0	32.40	14.00	2016-05-03	2018-11-09	2018-11-09	0	2020-07-24	0	78	101	0	99	13.80	4.20	0	1	0	1	1	1	1
26	1944-03-16	17.70	74917.50	7.27	0	1.00	0.016	1	0	0	1	0	0	Gleason score 8 (3+5)	1	0	1	5	0	16.44	2.19	2012-08-03	2015-04-17	2015-04-17	1	2018-05-03	1	35	166	1	260	9.70	3.50	1	0	0	1	0	1	1
1	1946-09-26	11.74	85566.20	49.16	0	1.00	0.097	3	0	0	0	1	0	Gleason score 8 (3+5)	1	0	1	1	0	9.78	1.57	2011-10-24	2015-04-16	2015-04-16	1	2020-07-24	0	56	95	1	100	12.50	3.90	0	1	0	1	1	1	1
21	1931-11-04	37.94	93547.50	38.50	0	1.00	0.110	8	0	0	1	0	0	7 (4+3)	0	0	1	1	0	10.05	4.21	2012-05-22	2013-02-06	2013-02-06	1	2013-08-18	1	98	210	1	167	11.10	3.40	0	0	0	1	0	1	1
E4	1938-03-11	30.80	107935.70	27.60	0	1.07	0.045	5	1	0	1	0	1	9 (4+5)	1	1	1	2	1	51.98	112.00	2015-02-10	2015-04-30	2015-04-23	1	2015-08-22	1	98	245	1	398	12.60	4.20	1	1	0	2	0	3	3
APC20	1942-11-12	21.60	113868.10	9.11	0	1.21	0.212	1	0	0	1	0	0	7	0	0	0	0	0	4.17	7.21	2015-07-21	2015-11-04	2015-11-04	1	2017-02-18	1	121	201	0	241	13.00	3.60	1	1	0	1	0	2	2
APC1	1949-02-22	15.70	115217.30	68.14	0	1.45	0.727	6	0	0	0	1	0	9	1	0	0	0	0	4.15	1.89	2014-12-02	2015-09-08	2015-09-08	1	2015-09-08	1	67	134	0	108	12.90	4.20	0	0	0	1	0	2	2
O117	1949-10-29	16.43	117969.50	18.18	0	0.92	0.090	2	0	0	1	0	0	8	1	0	0	0	0	4.07	0.50	2016-06-06	2020-07-24	2020-07-24	0	2020-07-24	0	121	101	1	980	11.20	4.20	0	0	0	1	0	1	1
9	1942-06-09	20.10	121229.30	39.50	0	0.74	0.380	5	1	0	1	0	1	9 (5+4)	1	1	1	5	0	2.84	9.62	2012-09-20	2013-01-09	2013-01-10	1	2013-07-03	1	35	175	1	121	13.00	4.70	0	0	0	2	0	3	3
A25	1938-09-24	18.94	121852.30	10.20	0	0.58	0.120	1	1	0	1	0	0	9	1	0	1	1	1	1.32	1.80	2014-02-28	2014-10-22	2014-10-22	1	2015-01-15	1	101	97	0	290	11.30	3.90	0	0	0	2	0	2	1
27	1936-07-18	36.40	135743.20	27.20	0	1.27	0.110	4	1	0	1	0	0	7 (4+3)	0	1	1	2	0	234.60	23.26	2012-12-14	2013-05-16	2013-05-16	1	2013-11-14	1	511	837	0	223	10.10	3.40	0	0	0	2	0	3	2
E15	1948-12-25	43.58	139788.60	22.21	0	1.70	0.070	4	0	0	1	1	0	Gleason score 9 (4+5)	1	0	1	1	0	6.82	2.30	2012-01-12	2014-05-12	2014-05-12	1	2015-09-30	1	346	166	0	159	11.10	3.60	0	0	0	2	0	1	1
A14	1944-01-24	29.59	140114.40	85.56	0	1.37	0.087	10	0	0	1	0	0	Gleason score 8 (4+4)	1	0	1	1	0	17.04	19.00	2013-10-03	2014-02-17	2014-01-14	1	2015-08-15	1	208	115	0	106	13.00	4.10	0	1	0	1	1	1	1
O118	1947-02-16	37.53	142658.60	48.29	0	0.61	0.243	7	0	0	1	1	0	7	0	1	0	0	0	54.29	1.80	2016-06-09	2020-07-24	2020-07-24	0	2020-07-24	0	108	77	0	95	9.80	3.30	0	1	0	2	0	2	2
ES23	1933-10-12	54.40	145265.60	47.46	0	1.44	0.320	10	0	0	1	1	0	NA	.	1	1	2	1	0.87	0.25	2012-11-05	2016-04-11	2016-04-11	1	2016-11-13	1	64	198	1	169	12.90	4.10	1	0	0	2	0	2	2
ES17	1942-09-03	55.30	147596.20	44.10	0	0.82	0.060	9	0	0	1	0	0	8	1	1	1	2	0	0.69	0.18	2012-12-17	2013-11-22	2013-11-22	1	2013-11-27	1	144	87	1	101	9.50	3.30	0	0	0	1	1	1	1
APC22	1935-10-30	25.48	167460.90	34.92	0	0.79	0.219	3	0	0	0	1	0	7	0	0	0	0	0	4.56	3.69	2015-07-30	2016-01-31	2016-01-31	1	2018-01-06	1	85	199	0	125	13.80	4.10	0	1	0	1	1	2	2
3	1930-11-28	43.12	173154.00	52.42	0	1.00	0.470	6	0	0	1	0	0	Gleason score 9 (5+4)	1	0	1	2	0	15.16	77.00	2011-12-20	2012-01-31	2012-01-31	1	2012-06-30	1	93	105	1	64	9.80	3.10	0	1	0	1	1	2	2
A2	1943-01-12	99.10	174493.70	.	0	1.46	0.031	5	0	0	0	1	0	ND	.	0	1	1	0	23.00	74.00	2013-06-24	2014-02-03	2014-02-03	1	2016-01-09	1	66	185	0	66	12.20	4.10	0	1	0	1	0	1	1
O106	1945-05-13	35.79	193927.20	45.07	0	1.72	0.065	7	0	0	0	1	0	7	0	0	0	0	0	40.54	13.00	2016-02-13	2016-06-20	2016-06-20	1	2020-07-05	1	201	167	1	122	12.90	3.70	0	0	0	1	1	1	1
46	1937-02-18	40.83	197024.00	91.32	0	1.00	0.141	12	0	0	1	1	0	Gleason score 9 (4+5)	1	0	1	1	1	7.16	15.00	2014-02-05	2014-04-09	2014-04-09	1	2016-01-25	1	105	151	1	86	10.90	4.20	0	0	0	2	0	1	1
O116	1940-12-07	22.95	201994.50	58.73	0	0.78	0.190	3	0	0	1	0	0	10	1	1	0	0	1	7.36	1.77	2016-05-17	2018-09-05	2018-09-05	1	2019-04-30	0	111	87	1	460	11.00	3.70	0	1	0	1	1	2	2
A27	1949-11-08	41.32	210896.60	103.47	0	1.50	0.105	12	0	0	1	0	0	Gleason score 7 (4+3)	0	0	1	3	0	107.50	38.00	2014-02-02	2015-03-31	2015-03-31	1	2016-09-02	1	82	136	1	89	12.90	3.20	0	0	0	1	0	1	1
6	1933-11-08	59.73	218406.80	103.77	1	2.45	0.220	16	0	0	1	1	0	7 (4+3)	0	1	1	1	1	1.07	112.00	2012-09-21	2012-11-29	2012-11-29	1	2013-07-19	1	246	316	0	250	13.00	4.20	0	1	0	2	0	3	3
APC10	2029-01-21	29.18	227642.80	27.82	0	1.03	0.063	2	0	0	1	0	0	7	0	0	0	0	0	32.76	6.00	2015-05-04	2016-09-30	2016-09-30	1	2017-05-04	1	76	143	1	233	13.00	4.00	0	0	0	1	0	1	1
35	1940-07-07	22.20	229870.60	107.03	0	6.03	0.095	7	0	0	1	1	0	ND	.	0	1	2	1	24.38	29.00	2013-07-11	2014-04-16	2014-04-16	1	2015-05-05	1	77	164	0	59	15.00	4.70	1	0	0	2	0	1	1
16	1936-12-22	128.86	256886.50	57.60	0	0.74	0.090	13	0	0	1	0	0	9 (4+5)	1	1	1	1	0	1.64	0.60	2012-10-16	2013-01-07	2013-01-07	1	2015-12-29	1	638	176	1	25	12.80	3.70	0	0	0	1	1	1	2
A26	1936-12-22	128.86	256886.50	57.60	0	0.80	0.085	14	0	0	1	0	0	9 (4+5)	1	0	1	3	1	533.90	523.00	2014-02-26	2014-06-05	2014-06-05	1	2017-03-27	1	101	97	0	42	13.10	4.30	0	0	0	1	0	1	2
16	1936-02-12	122.95	267103.90	44.40	0	1.00	0.110	10	0	0	1	0	0	Gleason score 7 (3+4)	0	0	1	2	0	15.34	15.70	2012-03-20	2013-02-20	2012-08-30	1	2014-10-31	1	156	200	0	289	11.30	4.10	1	0	0	1	1	1	2
12	2022-01-03	118.61	278530.10	65.36	0	0.85	0.111	15	0	0	1	1	0	NA	.	1	1	4	1	1.90	0.78	2012-09-20	2013-09-05	2013-07-25	1	2014-05-09	1	154	190	1	142	11.50	3.40	0	0	0	2	1	1	1
20	1937-01-05	50.26	290576.30	68.52	1	3.77	0.360	10	0	0	1	1	0	Gleason score 9 (4+5)	1	0	1	1	0	14.38	1.70	2012-05-22	2012-12-20	2012-12-13	1	2013-09-14	1	327	48	1	95	9.30	3.10	1	1	0	2	1	2	2
A1	1939-02-19	81.05	292612.00	62.58	0	1.54	0.134	10	0	0	1	0	0	ND	.	0	1	1	0	2.00	2.85	2013-06-24	2014-01-15	2014-01-15	1	2014-08-25	1	118	151	0	22	14.20	4.50	1	1	0	1	1	1	1
22	1938-05-14	65.80	322549.10	50.00	0	0.66	0.570	6	0	0	1	1	0	8 (3+5)	1	1	1	1	1	2.09	5.00	2012-11-13	2013-02-04	2013-02-04	1	2013-06-02	1	109	373	1	99	10.80	3.70	0	0	0	2	0	3	3
APC14	1950-01-08	106.60	370888.60	65.83	0	1.37	0.422	11	0	0	1	1	0	9	1	0	0	0	0	0.06	1.50	2015-05-25	2015-09-15	2015-09-15	1	2016-01-05	1	85	155	1	276	12.80	3.60	0	1	0	2	0	2	2
A34	1941-04-21	149.87	377000.30	114.62	1	1.01	0.409	22	0	0	1	0	0	ND	.	0	1	1	0	62.19	25.00	2014-09-08	2015-04-16	2015-04-16	1	2016-08-10	1	100	208	0	100	10.50	4.10	0	0	0	1	0	2	2
APC2	1955-07-09	84.04	386274.30	119.96	0	1.34	0.081	15	1	0	1	1	0	7	0	0	0	0	0	14.01	20.00	2014-12-04	2015-03-19	2015-03-19	1	2015-11-11	1	90	198	0	442	11.90	4.10	0	0	0	3	1	2	1
ES1	1942-03-05	137.47	387626.70	83.60	0	1.04	0.650	18	0	0	1	1	0	9 (5+4)	1	1	0	3	1	15.49	35.00	2012-08-03	2012-11-02	2012-10-25	1	2013-03-30	1	72	197	0	141	12.10	3.80	1	1	0	2	0	2	2
A15	1934-04-23	73.48	390342.30	71.20	0	1.19	0.194	10	0	0	1	1	0	Gleason score 9 (4+5)	1	0	1	1	1	95.08	197.00	2013-10-07	2014-08-20	2014-08-20	1	2014-10-04	1	71	135	0	87	11.00	4.00	0	0	0	2	0	2	2
49	2023-08-14	122.53	392344.60	126.56	1	10.10	0.643	22	0	0	1	0	0	ND	.	0	1	1	1	675.60	251.00	2014-07-15	2015-02-18	2015-02-18	1	2015-06-16	1	120	203	1	364	10.80	4.00	1	0	0	1	0	2	2
19	1944-03-07	154.39	394517.00	110.14	0	1.00	0.140	22	0	0	1	1	0	Gleason score 6	0	0	1	1	0	92.20	33.00	2012-04-20	2013-02-06	2013-02-04	1	2014-06-16	1	487	338	1	368	11.00	4.20	0	0	0	2	0	3	3
22	1937-07-24	52.34	418719.70	41.57	1	3.00	0.188	3	0	0	1	1	1	Gleason score 7 (4+3)	0	0	1	1	0	21.85	4.87	2012-06-08	2013-01-21	2013-01-21	1	2014-10-24	1	181	121	0	47	13.80	4.70	1	0	0	2	0	1	2
5	1930-09-30	143.30	426111.70	65.91	0	1.00	0.118	10	0	0	1	1	0	Gleason score 7 (4+3)	0	0	1	2	2	54.88	3.57	2012-01-09	2012-09-10	2012-12-20	1	2012-12-20	1	72	201	0	123	12.80	3.70	0	1	0	2	0	1	2
34	1938-05-03	55.19	450900.00	73.66	0	1.33	0.126	6	0	0	1	1	0	Gleason score 9 (5+4)	1	0	1	3	0	9.80	2.20	2013-10-11	2015-04-02	2015-04-01	1	2018-08-16	1	64	162	1	406	12.40	3.60	1	0	0	2	0	1	1
11	1933-11-21	80.99	464881.90	38.18	1	1.00	0.290	4	0	0	1	0	0	Gleason score 7 (4+3)	0	0	1	1	0	51.79	24.00	2012-02-14	2012-12-09	2012-12-05	1	2013-12-30	1	454	250	0	109	13.50	3.70	1	1	0	1	0	3	3
O110	2027-03-15	50.01	480694.60	206.85	0	1.19	0.295	14	1	0	1	1	0	9	1	1	0	0	0	155.00	88.00	2016-04-14	2017-12-22	2017-12-22	1	2018-01-26	1	88	122	0	100	12.30	3.90	1	1	0	3	0	3	2
3	1943-11-28	102.73	490080.10	87.53	0	1.04	0.156	10	0	0	1	1	0	9 (5+4)	1	1	0	3	0	0.27	0.40	2012-08-03	2012-12-12	2012-10-03	1	2013-02-04	1	231	187	0	119	10.20	3.80	0	0	0	2	1	1	1
38	1944-11-16	199.20	500060.20	48.85	0	0.96	0.150	10	0	0	1	0	0	Gleason score 8 (4+4)	1	0	1	2	0	4.39	1.46	2013-07-19	2015-03-09	2015-03-09	1	2016-06-21	1	92	159	0	470	12.10	4.20	1	1	0	1	0	1	2
APC26	1930-08-29	133.55	541792.90	113.45	1	3.85	0.128	16	0	0	1	0	0	9	1	0	0	0	0	126.10	275.00	2015-11-17	2016-05-05	2016-05-05	1	2016-05-05	1	255	312	0	50	12.20	3.60	0	0	0	1	0	3	3
E3	1933-06-25	105.90	563979.20	163.80	0	1.83	0.396	18	0	0	1	0	0	NA	.	1	1	2	1	65.00	266.00	2014-11-11	2015-02-21	2015-02-03	1	2015-03-03	1	135	210	0	112	12.90	3.80	1	1	0	1	1	2	2
13	1940-01-05	90.54	579094.40	221.78	0	1.12	0.489	25	0	0	0	1	0	8 (4+4)	1	1	1	5	0	116.90	264.00	2012-09-14	2012-10-31	2012-10-31	1	2012-11-17	1	126	296	1	639	9.80	4.50	0	1	1	1	0	3	3
43	1950-03-27	177.22	627173.20	184.44	1	2.10	0.800	27	0	0	1	0	0	Gleason score 10 (5+5)	1	0	1	1	1	45.72	527.00	2013-05-15	2013-07-02	2013-07-02	1	2013-11-27	1	243	658	1	410	12.50	3.80	0	1	0	1	0	3	3
APC18	1933-09-03	182.13	640209.20	81.95	0	0.95	0.043	14	0	0	1	1	0	4	0	0	0	0	0	1.34	0.60	2015-06-19	2016-12-27	2016-12-27	1	2016-12-27	1	58	121	1	22	12.80	3.50	1	1	0	2	0	1	2
E18	1940-04-23	132.20	655607.60	183.21	0	1.45	0.146	22	1	0	1	0	0	7 (4+3)	0	1	1	1	0	195.00	73.00	2015-05-13	2015-11-18	2015-11-27	1	2015-12-29	1	90	189	1	112	15.00	4.80	0	0	0	2	0	2	2
52	1931-12-13	86.05	690105.00	93.48	1	7.45	0.654	7	1	0	1	0	0	Gleason score 8 (4+4)	1	0	1	1	0	170.00	57.00	2014-11-04	2015-04-16	2015-04-16	1	2015-06-13	1	83	393	0	102	14.30	4.80	0	0	0	2	1	3	3
E10	1930-10-11	166.30	713887.10	125.30	1	2.57	0.340	21	0	0	1	0	0	7 (4+3)	0	1	1	2	0	35.80	34.00	2015-02-10	2015-06-20	2015-06-05	1	2015-12-29	1	110	188	0	55	9.70	3.60	0	0	0	1	0	2	2
48	1937-06-18	152.96	719554.30	188.42	0	1.08	0.420	22	1	0	1	0	0	Gleason score 8 (4+4)	1	0	1	1	2	154.10	27.00	2014-07-07	2015-03-26	2015-03-20	1	2015-12-18	1	146	157	1	382	13.50	3.80	0	1	1	2	0	3	2
APC6	1937-11-14	171.88	733513.90	96.45	0	0.97	0.184	13	1	0	1	1	0	6	0	0	0	0	0	81.39	32.00	2015-03-18	2015-09-15	2015-09-15	1	2015-09-15	1	96	132	0	106	13.70	4.20	0	0	0	3	1	2	2
9	1946-09-23	140.54	765111.50	186.79	1	4.46	0.560	22	0	0	1	1	0	Gleason score 8 (4+4)	1	0	1	2	0	37.82	27.00	2012-01-25	2012-05-15	2012-07-03	1	2012-12-17	1	653	961	1	131	13.80	4.20	1	1	0	2	1	3	3
18	1944-06-29	173.32	835610.50	40.86	1	4.45	0.416	11	0	0	1	0	0	8	1	0	1	2	0	4.87	2.26	2012-10-30	2013-07-30	2013-07-30	1	2014-02-07	1	210	176	0	498	12.30	4.10	1	0	0	1	1	2	2
O104	1938-02-22	164.20	868706.00	139.49	1	7.49	0.418	16	1	0	1	0	0	9	1	0	0	0	0	221.40	220.00	2016-02-03	2017-05-26	2017-05-26	1	2017-10-24	1	166	134	0	245	12.40	3.50	1	1	0	2	0	3	2
17	1933-05-30	296.37	907511.40	98.83	0	1.00	0.063	18	0	0	1	0	0	Gleason score 8 (5+3)	1	0	1	1	0	23.34	4.63	2012-03-14	2015-04-17	2015-04-17	1	2016-06-06	1	109	165	1	265	12.60	3.00	0	0	0	1	0	1	2
O112	1944-01-15	879.21	1017253.50	202.14	0	1.61	0.929	19	0	0	1	1	0	9	1	0	0	0	0	49.28	22.00	2016-04-22	2016-09-28	2016-09-28	1	2018-05-31	1	66	121	1	389	11.10	3.70	1	0	0	2	0	2	2
33	1942-07-28	172.35	1036824.60	333.06	0	0.60	0.079	34	0	0	1	1	1	Gleason score 8 (3+5)	1	0	1	3	0	123.40	87.00	2013-09-11	2014-01-28	2014-01-28	1	2014-12-23	1	77	298	0	66	12.60	4.10	0	0	0	2	0	3	3
50	1955-05-03	265.36	1041886.50	170.94	1	45.25	0.550	24	0	0	1	1	0	Gleason score 6 (3+3)	0	0	1	1	2	113.60	256.00	2014-08-21	2014-09-04	2014-09-04	1	2015-09-17	1	313	704	1	196	10.70	3.30	0	1	0	2	1	3	3
29	1932-03-18	225.02	1111889.30	235.64	0	1.28	0.360	33	0	0	1	0	0	Gleason score 8 (4+4)	1	0	1	4	1	60.30	97.96	2013-06-25	2014-01-10	2014-02-06	1	2014-10-02	1	202	220	1	217	13.60	4.00	1	1	0	1	1	2	2
26	1931-04-07	399.50	1175514.00	229.00	1	4.62	0.700	34	0	0	1	1	0	6 (3+3)	0	1	1	2	0	893.80	1812.00	2012-12-05	2013-03-26	2013-03-26	1	2014-06-06	1	102	136	0	60	8.10	4.30	1	0	0	2	1	2	2
21	1941-07-07	255.64	1193713.00	392.30	1	2.15	0.430	47	0	0	1	1	0	6 (3+3)	0	1	1	1	1	1.53	0.68	2012-10-29	2013-03-11	2013-03-11	1	2013-07-18	1	481	324	1	288	13.00	4.10	1	0	0	2	0	3	3
45	2024-01-10	130.86	1218499.30	285.39	1	3.98	0.390	30	0	0	1	1	0	Gleason score 7 (3+4)	0	0	1	2	1	1229.00	393.00	2013-12-20	2014-08-14	2014-08-14	1	2016-03-06	1	58	189	1	81	13.60	3.50	1	0	0	2	0	2	2
39	1938-10-12	215.00	1294093.90	268.90	0	0.99	0.110	30	0	0	1	0	0	4 (2+2)	0	1	1	3	0	214.00	78.00	2013-04-16	2014-01-23	2014-01-23	1	2014-03-15	1	95	102	0	41	11.80	4.00	0	0	0	1	0	1	2
25	1970-02-14	339.90	1295247.80	218.50	0	0.90	0.140	33	0	0	1	1	0	9 (G4+G5)	1	1	1	1	0	0.47	0.80	2012-12-05	2013-06-04	2013-06-04	1	2014-05-23	1	165	265	1	234	9.80	4.20	0	1	0	2	0	3	3
8	1935-07-02	316.89	1409793.00	273.87	0	1.12	0.108	36	0	0	1	0	0	7 (4+3)	0	1	1	5	1	4351.00	1667.00	2012-09-21	2012-12-13	2012-12-12	1	2013-02-12	1	248	198	0	131	13.20	.	0	1	1	1	1	1	2
32	2029-03-24	294.30	1527196.00	342.10	1	8.41	0.390	38	0	0	1	0	0	NA	.	1	1	2	1	3.88	9.00	2013-02-08	2013-12-10	2013-12-10	1	2014-06-06	1	98	198	0	30	13.40	4.30	0	1	1	1	0	2	2
E17	1943-11-27	181.09	1837153.20	141.44	1	3.18	0.178	14	0	0	1	0	0	9 (4+5)	1	1	1	3	1	88.80	69.00	2015-04-17	2015-09-15	2015-09-14	1	2015-12-18	1	221	210	1	500	13.80	3.60	0	1	0	1	1	1	2
15	1940-08-29	357.39	1972203.50	184.87	1	2.50	0.865	25	0	0	1	0	0	Gleason score 7 (3+4)	0	0	1	1	0	173.70	295.00	2012-02-21	2012-04-30	2012-04-30	1	2012-05-28	1	183	219	0	330	11.80	.	1	1	0	1	1	2	2
39	1940-09-18	401.21	2033166.90	280.25	0	1.24	0.468	36	0	0	1	1	0	ND	.	0	1	1	1	269.80	296.00	2013-07-04	2014-04-03	2014-04-03	1	2014-08-25	1	129	188	1	30	12.00	3.50	1	0	1	2	0	2	2
54	1950-09-14	388.05	2074736.50	228.34	1	3.08	0.956	26	0	0	1	1	0	Gleason score 7 (4+3)	0	0	1	2	1	198.40	893.00	2013-08-07	2013-08-28	2013-08-28	1	2013-08-29	1	92	159	0	153	12.40	4.40	0	0	0	2	0	2	2
15	1934-02-05	510.00	2373109.70	177.60	1	3.09	0.408	38	0	0	1	0	0	NA	.	1	1	1	1	31.07	338.00	2012-09-27	2012-12-10	2012-12-10	1	2013-03-28	1	194	107	0	109	11.60	3.70	1	0	0	1	1	2	2
12	1943-01-12	731.11	2504884.10	141.89	0	1.00	0.320	24	0	0	1	1	0	Gleason score 7 (3+4)	0	0	1	1	1	1083.00	1057.00	2012-02-17	2012-05-15	2012-04-30	1	2012-05-15	1	1018	238	1	134	11.60	.	1	1	1	2	0	3	3
10	1946-01-01	537.34	2667316.80	352.29	1	44.53	0.611	43	0	0	1	0	0	9 (5+4)	1	1	1	2	1	291.00	450.00	2012-09-21	2012-12-13	2012-12-13	1	2013-01-03	1	365	399	1	389	9.50	3.10	0	0	0	1	1	3	3
APC21	1944-06-07	373.87	2709441.30	379.13	1	3.39	0.891	35	0	0	1	1	0	10	1	0	0	0	0	403.50	201.00	2015-07-30	2015-11-15	2015-11-15	1	2015-11-15	1	102	189	0	120	11.30	.	1	0	0	2	0	2	2
E5	1940-01-01	519.70	3256790.60	350.41	1	12.21	0.811	33	0	0	1	0	0	10 (5+5)	1	1	1	2	1	613.50	670.00	2014-12-15	2015-01-12	2015-01-12	1	2015-01-13	1	178	320	0	95	10.30	.	0	0	0	1	0	3	3
30	1946-06-25	787.19	3529613.72	299.10	0	1.43	0.410	29	0	0	1	0	1	Gleason score 7 (4+3)	0	0	1	3	1	175.60	271.00	2013-07-24	2014-04-11	2014-04-11	1	2015-10-31	1	106	161	1	162	11.80	.	0	0	0	1	0	2	3
5	1932-02-25	336.36	3543821.20	313.60	0	1.03	0.260	20	0	0	0	1	0	7 (3+4)	0	1	0	5	0	262.60	203.00	2012-09-21	2013-03-29	2013-03-29	1	2013-05-28	1	71	176	1	83	13.00	3.90	1	1	0	1	1	2	2
O114	1938-08-27	1335.18	13249781.40	1013.67	0	0.97	0.163	70	0	0	1	1	0	9	1	1	0	0	0	1555.00	172.00	2016-05-02	2016-09-30	2016-09-30	1	2016-10-18	1	90	145	0	112	12.00	.	0	0	0	2	0	1	2
Abbreviations. Abi, abiraterone; ALP, alkaline phosphatase; AR, androgen receptor; CGA, chromogranin A; CHT, chemotherapy; CN, copy number; ECOG, Eastern Cooperative Oncology Group; enza, enzalutamide; LDH, lactate dehydrogenase; mets, metastasis; MTV, metabolic tumour volume; N, number; NLR, neutrophil-lymphocyte ratio; OS, overall survival; PS, performance status; PSA, prostate-specific antigen…
